# Supplementary material for: Achieving Family-Integrated Care for Older Patients with Major Neurodegenerative and Mental Health Conditions: A Systematic Review of Intervention Characteristics and Outcomes
Source: Int J Environ Res Public Health. 2025 Jul 10;22(7):1096. doi: 10.3390/ijerph22071096 (PMC12294450; doi:10.3390/ijerph22071096)
Supplement: Supplementary file 1 [file ijerph-22-01096-s001.zip]

Archive with 1 entries (1 files):
- ijerph-3670270-supplementary.pdf
